# Supplementary material for: Exploration of the potential common pathogenic mechanisms in COVID-19 and silicosis by using bioinformatics and system biology
Source: Funct Integr Genomics. 2023 Jun 6;23(3):199. doi: 10.1007/s10142-023-01092-2 (PMC10241611; doi:10.1007/s10142-023-01092-2)
Supplement: Supplementary file 1 — Supplementary file1 (XLSX 12 KB) [file 10142_2023_1092_MOESM1_ESM.xlsx]

## Sheet: Sheet1
Silicosis				Covid-19
GSE49144-Bulk RNA seq		GSE32147-Bulk RNA seq		GSE157103-Bulk RNA seq		GSE171110-Bulk RNA seq		GSE182123 -ScRNA seq
control group	experimental group	control group	experimental group	control group	experimental group	control group	experimental group	control group	experimental group
GSM1194298	GSM1194304	GSM796637	GSM796636	GSM4753124	GSM4753021	GSM5218990	GSM5219000	GSM5519012	GSM5519008
GSM1194299	GSM1194305	GSM796603	GSM796647	GSM4753125	GSM4753022	GSM5218991	GSM5219001	GSM5519020	GSM5519009
GSM1194300	GSM1194306	GSM796619	GSM796612	GSM4753126	GSM4753023	GSM5218992	GSM5219002	GSM5519021	GSM5519016
GSM1194301	GSM1194307	GSM796648	GSM796652	GSM4753127	GSM4753024	GSM5218993	GSM5219003	GSM5519025	GSM5519017
GSM1194302	GSM1194308	GSM796640	GSM796657	GSM4753128	GSM4753025	GSM5218994	GSM5219004
GSM1194303	GSM1194309	GSM796631	GSM796615	GSM4753129	GSM4753026	GSM5218995	GSM5219005
		GSM796616	GSM796609	GSM4753130	GSM4753027	GSM5218996	GSM5219006
		GSM796605	GSM796628	GSM4753131	GSM4753028	GSM5218997	GSM5219007
			GSM796632	GSM4753132	GSM4753029	GSM5218998	GSM5219008
			GSM796646	GSM4753133	GSM4753030	GSM5218999	GSM5219009
			GSM796601	GSM4753134	GSM4753031		GSM5219010
			GSM796617	GSM4753135	GSM4753032		GSM5219011
			GSM796625	GSM4753136	GSM4753033		GSM5219012
			GSM796653	GSM4753137	GSM4753034		GSM5219013
			GSM796656	GSM4753138	GSM4753035		GSM5219014
			GSM796611	GSM4753139	GSM4753036		GSM5219015
				GSM4753140	GSM4753037		GSM5219016
				GSM4753141	GSM4753038		GSM5219017
				GSM4753142	GSM4753039		GSM5219018
				GSM4753143	GSM4753040		GSM5219019
				GSM4753144	GSM4753041		GSM5219020
				GSM4753145	GSM4753042		GSM5219021
				GSM4753146	GSM4753043		GSM5219022
					GSM4753044		GSM5219023
					GSM4753045		GSM5219024
					GSM4753046		GSM5219025
					GSM4753047		GSM5219026
					GSM4753048		GSM5219027
					GSM4753049		GSM5219028
					GSM4753050		GSM5219029
					GSM4753051		GSM5219030
					GSM4753052		GSM5219031
					GSM4753053		GSM5219032
					GSM4753054		GSM5219033
					GSM4753055		GSM5219034
					GSM4753056		GSM5219035
					GSM4753057		GSM5219036
					GSM4753058		GSM5219037
					GSM4753059		GSM5219038
					GSM4753060		GSM5219039
					GSM4753061		GSM5219040
					GSM4753062		GSM5219041
					GSM4753063		GSM5219042
					GSM4753064		GSM5219043
					GSM4753065
					GSM4753066
					GSM4753067
					GSM4753068
					GSM4753069
					GSM4753070
					GSM4753071
					GSM4753072
					GSM4753073
					GSM4753074
					GSM4753075
					GSM4753076
					GSM4753077
					GSM4753078
					GSM4753079
					GSM4753080
					GSM4753081
					GSM4753082
					GSM4753083
					GSM4753084
					GSM4753085
					GSM4753086
					GSM4753087
					GSM4753088
					GSM4753089
					GSM4753090
					GSM4753091
					GSM4753092
					GSM4753093
					GSM4753094
					GSM4753095
					GSM4753096
					GSM4753097
					GSM4753098
					GSM4753099
					GSM4753100
					GSM4753101
					GSM4753102
					GSM4753103
					GSM4753104
					GSM4753105
					GSM4753106
					GSM4753107
					GSM4753108
					GSM4753109
					GSM4753110
					GSM4753111
					GSM4753112
					GSM4753113
					GSM4753114
					GSM4753115
					GSM4753116
					GSM4753117
					GSM4753118
					GSM4753119
					GSM4753120
