# Supplementary material for: Exploration of the potential common pathogenic mechanisms in COVID-19 and silicosis by using bioinformatics and system biology
Source: Funct Integr Genomics. 2023 Jun 6;23(3):199. doi: 10.1007/s10142-023-01092-2 (PMC10241611; doi:10.1007/s10142-023-01092-2)
Supplement: Supplementary file 2 — Supplementary file2 (XLSX 10 KB) [file 10142_2023_1092_MOESM2_ESM.xlsx]

## Sheet: Sheet1
gene	forward	reverse
Bub1	GCCTGACGCTAATCTAGTATGTGTG	CTGAGGTCTGCTGATTGATGGATG
Ccnb2	GCAGTATTACACAGGCTACATGGAG	TTGACAGCGATGAACTTGGTGAG
Cdkn3	GACGACGAGCAGACTCCAATTC	AGAGCACATAAACCGAGAAACTGAG
Kifc1	CATCTCCTGGCTTCCTTGTATTCC	ACACCTCCTCCTGCTTGCTTC
Mcm6	GCTGAATACTGCCGAATCTCTAACC	GCTGACTCATCCTCCTCTTCTTCC
Prc1	GAGGAGTTGAAGGCACGGATTG	AGCATCTCTGTCTCTGTCTGTCTC
Rrm2	CTGTGACTTTGCCTGCCTGATG	TGCTCTATCCTGACCGAGTTGG
